# Supplementary material for: Trends in the Management of Headache Disorders in US Emergency Departments: Analysis of 2007–2018 National Hospital Ambulatory Medical Care Survey Data
Source: J Clin Med. 2022 Mar 3;11(5):1401. doi: 10.3390/jcm11051401 (PMC8910868; doi:10.3390/jcm11051401)
Supplement: Supplementary file 1 [file jcm-11-01401-s001.zip]

Archive with 1 entries (1 files):
- jcm-1511343-supplementary.pdf
